# Supplementary material for: Assessment of Noise Exposure in United States Urban Public Parks: A Scoping Review
Source: Int J Environ Res Public Health. 2025 Dec 18;22(12):1882. doi: 10.3390/ijerph22121882 (PMC12733263; doi:10.3390/ijerph22121882)
Supplement: Supplementary file 1 [file ijerph-22-01882-s001.zip]

Archive with 1 entries (1 files):
- ijerph-3894161-supplementary.pdf
